# Supplementary material for: Chemotherapy and terminal skeletal muscle differentiation in WT1‐mutant Wilms tumors
Source: Cancer Med. 2018 Mar 15;7(4):1359–68. doi: 10.1002/cam4.1379 (PMC5911586; doi:10.1002/cam4.1379)
Supplement: Supplementary file 3 — Table S2. List and mean fc of up‐regulated genes in chemotherapy treated WT1 mutant tumors. [file CAM4-7-1359-s003.xls]

## Sheet: List Report
Supplementary Table 2
Development_Skeletal muscle development			WT1mut_treated_vs_untreated_up_mean fc1.5_p0.05
Input IDs	Network Object Name	Gene Symbol	Signal
A_23_P1102	ACTA1	ACTA1	60.24
A_23_P150053	ACTA2	ACTA2	3.37
A_24_P121535;A_23_P205894	Actin	ACTC1	11.96
A_23_P115261	Angiotensin II	AGT	4.86
A_23_P104555	ANKRD2	ANKRD2	20.68
A_23_P218190	Calpain 3	CAPN3	17.71
A_23_P173	Calsequestrin	CASQ1	53.33
A_23_P126582	Calsequestrin	CASQ2	43.91
A_24_P251599;A_24_P319989	Caveolin-3	CAV3	51.43
A_23_P158593	Collagen V	COL5A1	3.13
A_32_P218734;A_23_P10391;A_23_P33196	Collagen V	COL5A2	2.86
A_23_P55749	COL5A3	COL5A3	3.6
A_24_P206776	Alpha crystallin B	CRYAB	10.71
A_23_P24469	CRP3 (MLP)	CSRP3	308.76
A_24_P225961	Dystroglycan	DAG1	2
A_23_P90710	Desmin	DES	14.72
A_24_P34186;A_24_P185854	Dystrophin	DMD	8.32
A_23_P208158	Dystrobrevin alpha	DTNA	4.43
A_23_P215459;A_24_P186936;A_24_P186943	Elastin	ELN	3.42
A_23_P114839	FHL3	FHL3	2.15
A_24_P77968	Filamin C	FLNC	8.8
A_24_P140608	HB-EGF	HBEGF	3.55
A_24_P304423;A_24_P398572;A_23_P13907	IGF-1	IGF1	3.45
A_32_P425998	KYIP1	IGFN1	6.31
A_23_P55076	SKIP	INPP5K	1.88
A_23_P128084	ITGA7	ITGA7	5.01
A_32_P159651	PCAF	KAT2B	2.4
A_24_P162718;A_23_P34835	Lamin A/C	LMNA	2.11
A_23_P502274	p38 MAPK	MAPK11	1.82
A_23_P29347	p38 MAPK	MAPK12	2.02
A_23_P353652	MEF2	MEF2A	2.09
A_23_P320739	MEF2	MEF2C	11.88
A_23_P128362	MYPS	MYBPC1	180.32
A_23_P16262	MYBPC2	MYBPC2	27.51
A_23_P148737	MYBPH	MYBPH	27.53
A_23_P87860	MYF5	MYF5	19.94
A_23_P76460	MYF6	MYF6	164.84
A_23_P206920;A_24_P70183	Smooth muscle myosin	MYH11	7.69
A_23_P89334	Myosin II	MYH13	17.14
A_23_P38271	MyHC	MYH2	83.99
A_23_P26865	Myosin II	MYH3	19.59
A_23_P37164;A_23_P37167	MyHC	MYH6	37.94
A_24_P282383	MyHC	MYH7	207.58
A_23_P77933	MyHC	MYH8	68.83
A_24_P191326	MELC	MYL1	52.4
A_23_P162547	MLC2	MYL2	193.55
A_24_P131646;A_23_P155638	MELC	MYL3	34.69
A_24_P151032;A_24_P188218	MELC	MYL4	32.12
A_23_P258018	MRLC	MYL5	8.4
A_23_P2223	MELC	MYL6B	3.1
A_23_P60742	MRLC	MYLPF	26.86
A_24_P30257	MYOD	MYOD1	3.46
A_24_P311036;A_23_P160438	MYOG	MYOG	4.35
A_23_P96271	Skelemin	MYOM1	26.88
A_23_P110764	Myotilin	MYOT	58.23
A_23_P146783	Nebulin	NEB	28.62
A_24_P404458	MIBP	NMRK2	21.38
A_23_P209499	PAX3	PAX3	5.42
A_23_P126225	PAX7	PAX7	3.56
A_23_P78867	Ryanodine receptor 1	RYR1	13.85
A_24_P270999	SCN4A(SkM1)	SCN4A	7.16
A_23_P66637	Sarcoglycan complex	SGCA	14.1
A_32_P4595	Delta-sarcoglycan	SGCD	2.26
A_23_P423237	Gamma-sarcoglycan	SGCG	12
A_23_P359091	SMAD3	SMAD3	1.68
A_23_P211428	Smoothelin	SMTN	2.66
A_23_P57227;A_24_P322709	Syntrophin A	SNTA1	2.72
A_23_P35349	SVIL	SVIL	1.99
A_23_P94795	TEF-3	TEAD4	3.58
A_23_P131825	Troponin C, skeletal muscle	TNNC2	22.15
A_23_P51565	Troponin I, slow skeletal	TNNI1	10.76
A_23_P24784	Troponin I, fast skeletal muscle	TNNI2	29.21
A_23_P56050	Troponin T, skeletal	TNNT1	27.89
A_23_P127824;A_24_P915376	Troponin T, skeletal	TNNT3	40.05
A_23_P363344	Tropomyosin	TPM1	7.81
A_32_P162338;A_23_P310222;A_24_P67364	Tropomyosin	TPM3	9.19
A_23_P123402	MURF2	TRIM55	7.37
A_23_P114983	MuRF1	TRIM63	37.54
A_23_P85269;A_23_P68219	Titin	TTN	32.24
A_23_P71067	TWIST1	TWIST1	11.55
