# Supplementary material for: Chemotherapy and terminal skeletal muscle differentiation in WT1‐mutant Wilms tumors
Source: Cancer Med. 2018 Mar 15;7(4):1359–68. doi: 10.1002/cam4.1379 (PMC5911586; doi:10.1002/cam4.1379)
Supplement: Supplementary file 4 — Table S3. List and mean fc of down‐regulated genes in chemotherapy treated WT1 mutant tumors. [file CAM4-7-1359-s004.xls]

## Sheet: List Report
Supplementary Table 3
Cell cycle_S phase			WT1mut_treated_vs_untreated_down_mean fc1.5_p0.05
Input IDs	Network Object Name	Gene Symbol	Signal
A_23_P207400	Brca1	BRCA1	-2.33
A_23_P124417	BUB1	BUB1	-3.75
A_24_P664995	HP1 alpha	CBX5	-2.46
A_23_P58321	Cyclin A	CCNA2	-2.97
A_23_P122197	Cyclin B	CCNB1	-3.51
A_23_P65757	Cyclin B	CCNB2	-2.65
A_23_P209200	Cyclin E	CCNE1	-2.01
A_23_P92860	UNG2	CCNO	-5.98
A_23_P133629	Anaphase-promoting complex (APC)	CDC23	-1.69
A_23_P57379	CDC45L	CDC45	-3.1
A_23_P49972	CDC18L (CDC6)	CDC6	-2.68
A_23_P148807	CDC7	CDC7	-2.95
A_23_P138507	CDK1 (p34)	CDK1	-2.73
A_23_P98898	CDK2	CDK2	-2.47
A_24_P176374;A_23_P37704	Cdt1	CDT1	-2.69
A_24_P53519	CAF-1	CHAF1A	-2.13
A_23_P57306	CAF-1	CHAF1B	-2.66
A_23_P109452	Chk2	CHEK2	-1.8
A_32_P44274;A_23_P354297	CHTF18	CHTF18	-1.84
A_23_P254612	ASK (Dbf4)	DBF4	-2.91
A_23_P152753	DRF1	DBF4B	-2.02
A_23_P203947;A_23_P203949	DDX11	DDX11	-2.53
A_23_P252740	DCC1	DSCC1	-3.01
A_23_P32707	Separase	ESPL1	-2.77
A_23_P8241	Emi1	FBXO5	-2.93
A_24_P84898;A_24_P73158	FEN1	FEN1	-2.74
A_23_P19712	Geminin	GMNN	-3.15
A_24_P590537	Histone H3	H3F3A	-1.5
A_23_P250385	Histone H1	HIST1H1B	-3.51
A_23_P395374	Histone H4	HIST1H4D	-3.53
A_23_P359540	Histone H4	HIST1H4F	-3.07
A_24_P20873	Histone H4	HIST1H4I	-2.61
A_23_P30805	Histone H4	HIST1H4J	-2.59
A_23_P30813	Histone H4	HIST1H4K	-3.73
A_23_P39116	DNA ligase I	LIG1	-1.79
A_23_P161474;A_24_P412088	MCM10	MCM10	-5.74
A_32_P103633	MCM2	MCM2	-2
A_23_P7873	MCM3	MCM3	-1.92
A_23_P370989	MCM4	MCM4	-4.47
A_23_P132277	MCM5	MCM5	-1.89
A_23_P90612	MCM4/6/7 complex	MCM6	-1.88
A_23_P93690	MCM4/6/7 complex	MCM7	-2.11
A_23_P35219	Nek2A	NEK2	-5.56
A_32_P141612;A_23_P131149	ORC4L	ORC4	-2
A_24_P394698;A_23_P31414	ORC5L	ORC5	-2.72
A_23_P100341;A_23_P100344	ORC6L	ORC6	-3.39
A_23_P28886	PCNA	PCNA	-2.16
A_24_P313504	PLK1	PLK1	-2.52
A_23_P50455;A_23_P50456	POLD cat (p125)	POLD1	-2.25
A_23_P163099	DNA polymerase epsilon	POLE2	-3.77
A_23_P25019	DNA polymerase alpha/primase	PRIM1	-2.7
A_23_P44139	DNA polymerase alpha/primase	PRIM2	-2.4
A_24_P542375;A_24_P34632;A_23_P434301	PTMA	PTMA	-2.31
A_23_P7636;A_23_P18579	Securin	PTTG1	-2.62
A_23_P88731	Rad51	RAD51	-3.15
A_23_P326691;A_24_P468810	CAF-1	RBBP4	-2.38
A_23_P14193	RFC complex	RFC3	-2.15
A_23_P18196	RFC complex	RFC4	-1.75
A_23_P95302	RFC complex	RFC5	-2.34
A_24_P225970	Sgo1	SGO1	-3.32
A_23_P138631	Mitotic cohesin complex	SMC3	-1.58
A_23_P39684	TLK1	TLK1	-2.5
A_23_P118834	TOP2 alpha	TOP2A	-4.42
A_23_P121095	TOP2 beta	TOP2B	-1.56
A_23_P26810	p53	TP53	-3.24
A_23_P250813	WRN	WRN	-2.09
