# Supplementary material for: Chemotherapy and terminal skeletal muscle differentiation in WT1‐mutant Wilms tumors
Source: Cancer Med. 2018 Mar 15;7(4):1359–68. doi: 10.1002/cam4.1379 (PMC5911586; doi:10.1002/cam4.1379)
Supplement: Supplementary file 5 — Table S4. Genes up‐regulated in Wilms10 metastasis cells (FDR 0.1). [file CAM4-7-1359-s005.xls]

## Sheet: Wilms10-M_vs_T
GeneSymbol	Description	Wilms10M_vs_Wilms10T_mean.fc	p-value	Combined FDR
RELN	Homo sapiens reelin (RELN), transcript variant 1, mRNA [NM_005045]	397.27	0	0.09
COX7A1	Homo sapiens cytochrome c oxidase subunit VIIa polypeptide 1 (muscle) (COX7A1), nuclear gene encoding mitochondrial protein, mRNA [NM_001864]	326.41	0	0.078
ACAN	Homo sapiens aggrecan (ACAN), transcript variant 2, mRNA [NM_013227]	271.51	0	0.094
CLIC6	Homo sapiens chloride intracellular channel 6 (CLIC6), nuclear gene encoding mitochondrial protein, mRNA [NM_053277]	224.87	0	0.045
LOC255480	Homo sapiens uncharacterized LOC255480 (LOC255480), non-coding RNA [NR_038440]	204.13	0	0.052
SLFN11	Homo sapiens schlafen family member 11 (SLFN11), transcript variant 5, mRNA [NM_152270]	176.79	0	0.057
TBX5	Homo sapiens T-box 5 (TBX5), transcript variant 1, mRNA [NM_000192]	141.52	0	0.07
CTTNBP2	Homo sapiens cortactin binding protein 2 (CTTNBP2), mRNA [NM_033427]	139.63	0	0.03
DPYD	Homo sapiens dihydropyrimidine dehydrogenase (DPYD), transcript variant 1, mRNA [NM_000110]	138.57	0	0.095
TBX4	Homo sapiens T-box 4 (TBX4), mRNA [NM_018488]	138.51	0	0.056
DPYD	Homo sapiens dihydropyrimidine dehydrogenase (DPYD), transcript variant 1, mRNA [NM_000110]	125.68	0	0.032
CDH6	Homo sapiens cadherin 6, type 2, K-cadherin (fetal kidney) (CDH6), mRNA [NM_004932]	116.95	0	0.03
	DB728175 RIKEN full-length enriched human cDNA library, hypothalamus Homo sapiens cDNA clone H033001B22 3', mRNA sequence [DB728175]	113.69	0	0.03
DDX43	Homo sapiens DEAD (Asp-Glu-Ala-Asp) box polypeptide 43 (DDX43), mRNA [NM_018665]	103.83	0	0.066
CDH6	Homo sapiens cadherin 6, type 2, K-cadherin (fetal kidney) (CDH6), mRNA [NM_004932]	95.3	0	0.08
FOXP2	Homo sapiens forkhead box P2 (FOXP2), transcript variant 2, mRNA [NM_148898]	78.58	0	0.094
DOK5	Homo sapiens docking protein 5 (DOK5), mRNA [NM_018431]	73.27	0	0.057
PXMP4	Homo sapiens peroxisomal membrane protein 4, 24kDa (PXMP4), transcript variant 1, mRNA [NM_007238]	67.89	0	0.057
GJA3	Homo sapiens gap junction protein, alpha 3, 46kDa (GJA3), mRNA [NM_021954]	63.37	0	0.085
FOXE1	Homo sapiens forkhead box E1 (thyroid transcription factor 2) (FOXE1), mRNA [NM_004473]	56.79	0	0.077
		54.68	0	0.066
PPP4R4	Homo sapiens protein phosphatase 4, regulatory subunit 4 (PPP4R4), transcript variant 1, mRNA [NM_058237]	53.64	0	0.07
	Homo sapiens cDNA clone IMAGE:4152983, partial cds. [BC013657]	53.57	0	0.03
CDH6	Homo sapiens cadherin 6, type 2, K-cadherin (fetal kidney) (CDH6), mRNA [NM_004932]	48.32	0	0.098
MAP2	Homo sapiens microtubule-associated protein 2 (MAP2), transcript variant 1, mRNA [NM_002374]	45.74	0	0.031
MIR137HG	Homo sapiens cDNA FLJ35409 fis, clone SKNSH2009435. [AK092728]	45.42	0	0.095
KCNF1	Homo sapiens potassium voltage-gated channel, subfamily F, member 1 (KCNF1), mRNA [NM_002236]	45.41	0	0.104
DSEL	Homo sapiens dermatan sulfate epimerase-like (DSEL), mRNA [NM_032160]	45.11	0	0.094
PCOLCE2	Homo sapiens procollagen C-endopeptidase enhancer 2 (PCOLCE2), mRNA [NM_013363]	44.25	0	0.052
ANKRD18B	Homo sapiens ankyrin repeat domain 18B (ANKRD18B), mRNA [NM_001244752]	43.62	0	0.052
KLHL13	Homo sapiens kelch-like 13 (Drosophila) (KLHL13), transcript variant 1, mRNA [NM_033495]	39.44	0	0.098
FOXE1	Homo sapiens forkhead box E1 (thyroid transcription factor 2) (FOXE1), mRNA [NM_004473]	39.39	0	0.07
ZNF300P1	Homo sapiens zinc finger protein 300 pseudogene 1 (ZNF300P1), non-coding RNA [NR_026867]	38.36	0	0.048
SLC39A4	Homo sapiens solute carrier family 39 (zinc transporter), member 4 (SLC39A4), transcript variant 1, mRNA [NM_017767]	35.8	0	0.056
STGC3	PREDICTED: Homo sapiens hypothetical STGC3 (STGC3), miscRNA [XR_110003]	30.23	0	0.03
DACH2	Homo sapiens dachshund homolog 2 (Drosophila) (DACH2), transcript variant 1, mRNA [NM_053281]	28.65	0	0.07
TNFRSF11B	Homo sapiens tumor necrosis factor receptor superfamily, member 11b (TNFRSF11B), mRNA [NM_002546]	28.37	0	0.104
LPAR3	lysophosphatidic acid receptor 3 [Source:HGNC Symbol;Acc:14298] [ENST00000440886]	27.91	0	0.052
TNFRSF11B	Homo sapiens tumor necrosis factor receptor superfamily, member 11b (TNFRSF11B), mRNA [NM_002546]	24.27	0	0.098
SLC16A12	Homo sapiens solute carrier family 16, member 12 (monocarboxylic acid transporter 12) (SLC16A12), mRNA [NM_213606]	23.62	0	0.07
TMBIM1	Homo sapiens transmembrane BAX inhibitor motif containing 1 (TMBIM1), mRNA [NM_022152]	22.45	0	0.048
DDO	Homo sapiens D-aspartate oxidase (DDO), transcript variant 1, mRNA [NM_003649]	22.37	0	0.094
ANKRD35	Homo sapiens ankyrin repeat domain 35 (ANKRD35), mRNA [NM_144698]	22.06	0	0.091
GPR56	Homo sapiens G protein-coupled receptor 56 (GPR56), transcript variant 3, mRNA [NM_201525]	22.03	0	0.072
SDPR	Homo sapiens serum deprivation response (SDPR), mRNA [NM_004657]	20.38	0	0.091
TMBIM1	Homo sapiens transmembrane BAX inhibitor motif containing 1 (TMBIM1), mRNA [NM_022152]	18.74	0	0.056
CPEB1	Homo sapiens cytoplasmic polyadenylation element binding protein 1 (CPEB1), transcript variant 1, mRNA [NM_030594]	18.28	0	0.095
GCA	Homo sapiens grancalcin, EF-hand calcium binding protein (GCA), mRNA [NM_012198]	15.75	0	0.094
MDGA1	Homo sapiens MAM domain containing glycosylphosphatidylinositol anchor 1 (MDGA1), mRNA [NM_153487]	15.37	0	0.104
GPR56	Homo sapiens G protein-coupled receptor 56 (GPR56), transcript variant 3, mRNA [NM_201525]	15.11	0	0.077
TBX2	Homo sapiens T-box 2 (TBX2), mRNA [NM_005994]	13.64	0	0.065
KIAA1244	Homo sapiens KIAA1244 (KIAA1244), mRNA [NM_020340]	12.2	0	0.077
	Human aggrecan mRNA, exon 1. [L12234]	11.33	0	0.057
TRIM55	Homo sapiens tripartite motif containing 55 (TRIM55), transcript variant 3, mRNA [NM_184086]	10.94	0	0.056
NIPA1	Homo sapiens non imprinted in Prader-Willi/Angelman syndrome 1 (NIPA1), transcript variant 1, mRNA [NM_144599]	9.99	0	0.082
MCF2L	Homo sapiens MCF.2 cell line derived transforming sequence-like (MCF2L), transcript variant 2, mRNA [NM_024979]	9.01	0	0.095
C2orf89	Homo sapiens chromosome 2 open reading frame 89 (C2orf89), mRNA [NM_001080824]	8.7	0	0.091
TBC1D8	Homo sapiens TBC1 domain family, member 8 (with GRAM domain) (TBC1D8), mRNA [NM_001102426]	8.48	0	0.072
HAPLN3	Homo sapiens hyaluronan and proteoglycan link protein 3 (HAPLN3), mRNA [NM_178232]	8.17	0	0.091
PID1	Homo sapiens phosphotyrosine interaction domain containing 1 (PID1), transcript variant 1, mRNA [NM_017933]	7.58	0	0.057
ELN	Homo sapiens elastin (ELN), transcript variant 1, mRNA [NM_000501]	7.52	0	0.082
ELN	Homo sapiens elastin (ELN), transcript variant 1, mRNA [NM_000501]	7.46	0	0.091
RGS20	Homo sapiens regulator of G-protein signaling 20 (RGS20), transcript variant 1, mRNA [NM_170587]	7.45	0	0.077
DEPDC7	Homo sapiens DEP domain containing 7 (DEPDC7), transcript variant 2, mRNA [NM_139160]	7.21	0	0.104
FST	Homo sapiens follistatin (FST), transcript variant FST344, mRNA [NM_013409]	7.12	0	0.072
MATN2	Homo sapiens matrilin 2 (MATN2), transcript variant 2, mRNA [NM_030583]	6.73	0	0.072
DBNDD1	Homo sapiens dysbindin (dystrobrevin binding protein 1) domain containing 1 (DBNDD1), transcript variant 1, mRNA [NM_001042610]	6.45	0	0.094
ELN	Homo sapiens elastin (ELN), transcript variant 1, mRNA [NM_000501]	6.43	0	0.072
TJP2	Homo sapiens tight junction protein 2 (zona occludens 2) (TJP2), transcript variant 2, mRNA [NM_201629]	5.55	0	0.095
FAM70B	Homo sapiens family with sequence similarity 70, member B (FAM70B), mRNA [NM_182614]	5.4	0	0.076
CA13	Homo sapiens carbonic anhydrase XIII (CA13), mRNA [NM_198584]	5.29	0	0.094
CDKL1	Homo sapiens cyclin-dependent kinase-like 1 (CDC2-related kinase) (CDKL1), mRNA [NM_004196]	4.77	0	0.082
DENND3	Homo sapiens DENN/MADD domain containing 3 (DENND3), mRNA [NM_014957]	4.66	0	0.089
MATN2	Homo sapiens matrilin 2 (MATN2), transcript variant 2, mRNA [NM_030583]	4.52	0	0.095
SYNM	Homo sapiens synemin, intermediate filament protein (SYNM), transcript variant A, mRNA [NM_145728]	4.38	0	0.091
B4GALNT4	Homo sapiens beta-1,4-N-acetyl-galactosaminyl transferase 4 (B4GALNT4), mRNA [NM_178537]	4.28	0	0.094
	Homo sapiens cDNA: FLJ22715 fis, clone HSI13726. [AK026368]	4.06	0	0.095
NAV2	Homo sapiens neuron navigator 2 (NAV2), transcript variant 1, mRNA [NM_182964]	4.01	0	0.095
F2RL1	Homo sapiens coagulation factor II (thrombin) receptor-like 1 (F2RL1), mRNA [NM_005242]	3.88	0	0.098
