# Supplementary material for: Chemotherapy and terminal skeletal muscle differentiation in WT1‐mutant Wilms tumors
Source: Cancer Med. 2018 Mar 15;7(4):1359–68. doi: 10.1002/cam4.1379 (PMC5911586; doi:10.1002/cam4.1379)
Supplement: Supplementary file 6 — Table S5. Genes down‐regulated in Wilms10 metastasis cells (FDR 0.1). [file CAM4-7-1359-s006.xls]

## Sheet: Wilms10-M_vs_T
GeneSymbol	Description	Wilms10M_vs_Wilms10T_mean.fc	p-Value	Combined.FDR
CCDC85A	Homo sapiens coiled-coil domain containing 85A (CCDC85A), mRNA [NM_001080433]	-148.2	0	0.03
IRX2	Homo sapiens iroquois homeobox 2 (IRX2), transcript variant 1, mRNA [NM_033267]	-106.75	0	0.058
EN1	Homo sapiens engrailed homeobox 1 (EN1), mRNA [NM_001426]	-99.62	0	0.03
HOXD3	Homo sapiens homeobox D3 (HOXD3), mRNA [NM_006898]	-68.67	0	0.057
ST6GAL2	Homo sapiens ST6 beta-galactosamide alpha-2,6-sialyltranferase 2 (ST6GAL2), transcript variant 1, mRNA [NM_032528]	-59.2	0	0.03
HOXD4	homeobox D4 [Source:HGNC Symbol;Acc:5138] [ENST00000465649]	-56.4	0	0.045
LOC401022	Homo sapiens uncharacterized LOC401022 (LOC401022), non-coding RNA [NR_033979]	-47.53	0	0.03
HOXD8	Homo sapiens homeobox D8 (HOXD8), transcript variant 1, mRNA [NM_019558]	-37.91	0	0.052
HOXD1	Homo sapiens homeobox D1 (HOXD1), mRNA [NM_024501]	-30.85	0	0.045
ASB9	Homo sapiens ankyrin repeat and SOCS box containing 9 (ASB9), transcript variant 1, mRNA [NM_001031739]	-29.8	0	0.095
COL25A1	collagen, type XXV, alpha 1 [Source:HGNC Symbol;Acc:18603] [ENST00000494183]	-23.31	0	0.098
HOXD3	homeobox D3 [Source:HGNC Symbol;Acc:5137] [ENST00000459979]	-15.16	0	0.07
	Q2U8W6_ASPOR (Q2U8W6) Predicted protein, partial (14%) [THC2740013]	-12.12	0	0.104
SERPINB2	Homo sapiens serpin peptidase inhibitor, clade B (ovalbumin), member 2 (SERPINB2), transcript variant 1, mRNA [NM_001143818]	-11.72	0	0.094
ANO4	Homo sapiens anoctamin 4 (ANO4), mRNA [NM_178826]	-10.57	0	0.096
SERPINB2	Homo sapiens serpin peptidase inhibitor, clade B (ovalbumin), member 2 (SERPINB2), transcript variant 2, mRNA [NM_002575]	-9.2	0	0.095
		-5.22	0	0.091
OSBPL6	Homo sapiens oxysterol binding protein-like 6 (OSBPL6), transcript variant 3, mRNA [NM_001201480]	-4.68	0	0.095
CCDC144A	Homo sapiens coiled-coil domain containing 144A (CCDC144A), mRNA [NM_014695]	-4.5	0.001	0.107
ZNF365	Homo sapiens zinc finger protein 365 (ZNF365), transcript variant A, mRNA [NM_014951]	-4.3	0	0.091
ZSCAN10	Homo sapiens zinc finger and SCAN domain containing 10 (ZSCAN10), mRNA [NM_032805]	-4.28	0.001	0.107
ELFN1	Homo sapiens extracellular leucine-rich repeat and fibronectin type III domain containing 1 (ELFN1), mRNA [NM_001128636]	-4.27	0.001	0.107
SH3KBP1	Homo sapiens SH3-domain kinase binding protein 1 (SH3KBP1), transcript variant 2, mRNA [NM_001024666]	-4.08	0	0.1
RHOU	Homo sapiens ras homolog gene family, member U (RHOU), transcript variant 1, mRNA [NM_021205]	-4	0	0.091
SLC8A1	Homo sapiens solute carrier family 8 (sodium/calcium exchanger), member 1 (SLC8A1), transcript variant A, mRNA [NM_021097]	-3.88	0	0.094
FAM171B	Homo sapiens family with sequence similarity 171, member B (FAM171B), mRNA [NM_177454]	-3.72	0	0.094
KCNK2	Homo sapiens potassium channel, subfamily K, member 2 (KCNK2), transcript variant 1, mRNA [NM_001017424]	-3.46	0	0.095
FAM27E3	PREDICTED: Homo sapiens family with sequence similarity 27, member E3 (FAM27E3), mRNA [XM_001720463]	-3.46	0	0.096
